# Supplementary material for: Insights from the Absorption Coefficient for the Development of Polarizable (Multipole) Force Fields
Source: Molecules. 2025 Jul 11;30(14):2941. doi: 10.3390/molecules30142941 (PMC12300768; doi:10.3390/molecules30142941)
Supplement: Supplementary file 1 [file molecules-30-02941-s001.zip]

Archive with 1 entries (1 files):
- molecules-3682843-supplementary.pdf
